# Supplementary material for: Cohort Profile: The Northern Sweden Health and Disease Study (NSHDS)
Source: Int J Epidemiol. 2025 Feb 3;54(1):dyaf004. doi: 10.1093/ije/dyaf004 (PMC11790227; doi:10.1093/ije/dyaf004)
Supplement: dyaf004_Supplementary_Data [file dyaf004_supplementary_data.zip]

Archive with 1 entries (1 files):
- 1acd1_ije-2024-06-0908-File005.docx
